# Supplementary material for: Pleurectomy/Decortication Versus Extrapleural Pneumonectomy in Pleural Mesothelioma: A Systematic Review and Meta-Analysis of Survival, Mortality, and Surgical Trends
Source: J Clin Med. 2025 Aug 23;14(17):5964. doi: 10.3390/jcm14175964 (PMC12428988; doi:10.3390/jcm14175964)
Supplement: Supplementary file 1 [file jcm-14-05964-s001.zip]

Archive with 1 entries (1 files):
- jcm-3799432-supplementary.pdf
